# Supplementary material for: Metabolic Reprogramming Helps to Define Different Metastatic Tropisms in Colorectal Cancer
Source: Front Oncol. 2022 Jul 25;12:903033. doi: 10.3389/fonc.2022.903033 (PMC9358964; doi:10.3389/fonc.2022.903033)
Supplement: Supplementary file 6 [file Table_2.xlsx]

## Sheet: Table S2
Table S2. Forward and reverse oligonucleotides used for qPCR or semiquantitative PCR studies.
Gene	Forward	Reverse
E-CADHERIN (CDH1)	GAACGCATTGCCACATACAC	GAATTCGGGCTTGTTGTCAT
NA+/K+ATPASE B1(ATP1B1)	GCCTCCCAAGAATGAGTCCT	ATTTGGGCTGCAGGAGTTTG
N-CADHERIN (CDH2)	CGGTTTCATTTGAGGGCACA	TTGGAGCCTGAGACACGATT
VIMENTIN	GAGTCCACTGAGTACCGGAG	ACGAGCCATTTCCTCCTTCA
CD29 (ITGB1)	CATCTGCGAGTGTGGTGTCT	GGGGTAATTTGTCCCGACTT
CD44	AGCAGCGGCTCCTCCAGTGA	CCCACTGGGGTGGAATGTGTCT
CD133	GGACCCATTGGCATTCTC	CAGGACACAGCATAGAATAAT
MslI	GAGGGCTCGGGCTTGTCACG	GGCGACATTACCTTCTTTGG
LGR5	TCCAACCTCAGCGTCTTCAC	CGCAAGACGTAACTCCTCCA
SREB	CCGCCGCGCCTTGAC	AGCATAGGGTGGGTCAAATAGG
FASN	ACAGGGACAACCTGGAGTTCT	CTGTGGTCCCACTTGATGAGT
ABCA1	ACCCACCCTATGAACAACATGA	GAGTCGGGTAACGGAAACAGG
APOA1	CCCTGGGATCGAGTGAAGGA	CTGGGACACATAGTCTCTGCC
SCD-1	TGCCCACCACAAGTTTTCAG	CATCAGCAAGCCAGGTTTGT
PTGS2	ATCACAGGCTTCCATTGACC	CAGGATACAGCTCCACAGCA
5LOX	ACTGGAAACACGGCAAAAAC	TTTCTCAAAGTCGGCGAAGT
BIP	CATGGTTCTCACTAAAAT	GAAGCTGGTACAGTAACAACTG
CHOP	GGAGAACCAGGAAACGGAAAC	TCTCCTTCATGCGCTGCTTT
LDLR	CAGATATCATCAACGAAGC	CCTCTCACACCAGTTCACTCC
CD36	CTGTGACCGGAACTGTGGGCT	GAAGATGGCACCATTGGGCTG
LPL	ATGGCTGGACGGTAACAGGA	AGGGTAGTTAAACTCCTCCTCC
FABP1	GTGTCGGAAATCGTGCAGAA	AGCTCACATTCCTCCCCCA
FABP4	CTGGGCCAGGAATTTGACGAA	CATGACGCATTCCACCACCAG
IL6R	ACCAGAGGAAATTTTCAATAGGC	TGATGCACTTGCAGAAAACA
TN	AGGGTCTGGGCCATAGAACT	CCACCACGCTCTTCTGTCTAC
18S	ACCCGTTGAACCCCATTCGTGA	GCCTCACTAAACCATCCAATCGG
hGAPDH (Liver homing analysis)	GGCTGAGAACGGGAAGCTTGT	CGGCCATCACGCCACAGTTTC
m β-Actin (Liver homing analysis)	CATGTACGTAGCCATCCAGGC	CTCTTTGATGTCACGCACGAT
